# Supplementary material for: Lactone-to-Lactam Editing Alters the Pharmacology of Bilobalide
Source: JACS Au. 2024 Jul 16;4(9):3537–46. doi: 10.1021/jacsau.4c00416 (PMC11423332; doi:10.1021/jacsau.4c00416)
Supplement: Supplementary file 2 — au4c00416_si_009.xlsx [file au4c00416_si_009.xlsx]

## Sheet: Table S2_Raw Data 
	HT22							HMC3							BV-2
						Mean	STDEV						Mean	STDEV						Mean	STDEV
Bilobalide	19.7689	21.3764	17.6399	18.422	16.4234	18.7261	1.71386	9.17722	7.80591	15.5063	10.7595	7.27848	10.1055	2.95765	15.3858	21.8298	28.9897	12.1241	28.2737	21.3206	6.74115
BB17	23.8095	24.8088	19.6385	27.7198	38.8425	26.9639	6.47965	25.1055	32.5949	16.7721	35.9705	33.7553	28.8397	7.05241	27.0008	29.467	38.0589	30.5807	35.9109	32.2037	4.12844
BB01	9.06696	12.8153	14.6388	7.85128	13.879	11.6503	2.69674	10.4598	6.31946	7.73589	-0.435825	-2.28808	4.35825	4.89164	9.95579	7.39834	10.5952	12.7873	7.94637	9.73658	1.93722
BB03	25.9923	26.6976	23.8767	23.8263	22.7181	24.6222	1.48318	23.7212	26.2593	31.8235	16.107	39.7306	27.5283	7.92332	-4.95829	-2.19716	0.740219	1.56268	7.73117	0.575726	4.25478
BB05	29.6682	21.0484	24.7068	18.7932	16.4879	22.1409	4.639	13.834	25.6917	31.105	28.0976	12.5451	22.2547	7.60874	-1.60186	-1.79031	6.94139	0.690998	-0.157045	0.816634	3.19755
BB06	15.1118	15.7667	10.5279	13.7518	14.0036	13.8324	1.80742	24.8926	13.5689	20.0117	21.1831	19.9141	19.9141	3.65149	8.55364	22.0656	32.1701	21.9481	16.602	20.2679	7.72503
BB07	14.6682	12.1499	12.4591	18.4236	18.3794	15.216	2.74218	22.6864	20.1656	20.2557	22.7764	14.7641	20.1296	2.91025	5.96005	17.2144	18.5353	18.7995	19.0637	15.9146	5.01778
BB08	20.401	23.1211	25.1864	20.4513	21.1062	22.0532	1.85202	22.5498	22.0617	31.433	20.4022	30.4569	25.3807	4.60898	3.41786	0.661521	-1.98456	5.62293	18.7431	5.29217	7.19644
BB13	15.7532	20.464	19.5522	18.8431	21.5784	19.2382	1.96869	8.38963	16.0166	14.0553	5.01199	30.8346	14.8616	8.89969	15.9841	15.9841	14.066	23.2911	22.5604	18.3771	3.78645
BB15	15.0947	20.1094	23.4019	22.0849	21.4264	20.4235	2.86815	14.2733	14.4912	19.0673	14.0553	28.3286	18.0431	5.46938	13.1717	12.4005	15.2384	20.575	9.71682	14.2205	3.63624
BB16	26.8943	13.2951	18.5523	14.642	14.3813	17.553	4.99845	21.9409	9.59916	1.58228	-2.8481	-9.49367	4.15612	10.8437	39.65	42.5935	43.7072	47.8441	32.2514	41.2092	5.19329
BB09	67.73	63.356	60.3517	60.175	55.8894	61.5004	3.91946	27.2776	27.9078	27.3677	23.1365	23.8567	25.9093	1.99474	7.54518	-0.16908	14.9952	13.0931	14.414	9.97569	5.71729
BB10	88.83	89.0509	85.1563	83.6924	81.3998	85.6259	2.96025	104.089	116.101	102.569	110.218	103.452	107.286	5.1667	42.4002	55.3682	55.0707	60.9968	52.9383	53.3548	6.0922
BB18	24.2013	26.1259	26.2702	24.7306	22.1805	24.7017	1.4897	0.641574	11.1206	0.213858	-1.81779	2.13858	2.45937	4.51134	21.72	0.661521	11.9074	9.70232	5.95369	9.98897	6.99519
BB21	80.9276	84.9692	86.3164	87.1343	81.3607	84.1416	2.54693	85.6501	91.2104	85.4363	87.8956	100.727	90.1839	5.66646	77.1229	71.4264	65.1223	67.7047	62.312	68.7377	5.1569
BB20	9.4403	7.84593	10.1116	11.9577	9.65008	9.80112	1.32084	37.223	49.2518	36.4652	38.0754	51.0513	42.4133	6.36422	22.9257	23.8391	17.9022	12.2392	11.7825	17.7378	5.09641
BB23	29.8306	27.5212	30.7929	29.542	30.7929	29.6959	1.19818	33.4688	45.9795	41.9162	33.0411	28.55	36.5911	6.37978	-0.729151	-4.75467	3.82804	5.95473	6.3345	2.12669	4.26059
BB25	18.1143	16.1262	13.6078	12.7242	16.0378	15.3221	1.93096	23.4966	18.005	25.6572	27.0976	30.8786	25.027	4.2562	2.15576	9.60583	15.4179	16.6332	12.5647	11.2755	5.1669
BB26	16.9291	12.4715	13.8942	12.3293	17.1662	14.558	2.10645	13.7995	14.1108	29.2592	14.1108	18.4686	17.9498	5.91391	6.29222	14.4351	7.72647	8.60553	17.6737	10.9466	4.35745
BB27	22.3151	22.8692	22.6174	22.7181	20.0484	22.1136	1.04843	30.164	39.9258	34.8497	37.9734	41.7805	36.9387	4.0914	3.38386	-0.140994	2.03266	2.03266	2.20891	1.90342	1.14
BB28	20.6159	19.9068	19.1976	23.3512	21.9329	21.0009	1.48255	29.963	31.1615	20.3748	12.2031	16.5613	22.0527	7.4233	12.6959	16.4408	25.4832	12.0566	15.8927	16.5138	4.80175
BB29	14.4632	12.187	18.8733	19.2052	21.2917	17.2041	3.3521	30.4005	29.6742	36.1071	31.5418	35.6921	32.6831	2.69606	-8.2354	-2.45211	-3.65504	-4.02517	2.22078	-3.22939	3.35211
BB30	23.053	22.3013	26.7616	24.4562	24.7068	24.2558	1.53552	21.911	22.6843	26.465	18.8177	17.3569	21.447	3.18022	-4.20881	0.879452	1.66468	4.80558	4.89981	1.60814	3.32956
BB31	26.5424	23.6552	27.7581	26.745	26.5931	26.2587	1.37516	26.8032	16.5613	33.3406	30.2898	32.9048	27.98	6.16596	-0.154235	4.96638	1.60405	9.06904	2.0976	3.51656	3.22732
BB32	13.4674	18.162	22.904	20.533	23.805	19.7743	3.71468	19.2986	14.4221	14.6296	17.9498	22.1	17.68	2.90339	-1.98945	6.75488	10.3174	9.48459	7.81901	6.47728	4.41255
BB33	21.4107	23.9607	26.8957	27.1363	26.1259	25.1059	2.16018	16.4671	11.7622	17.4294	13.58	10.6929	13.9863	2.60644	-4.29895	-6.95731	3.37232	4.20781	7.24594	0.71396	5.40219
